# Supplementary material for: Green Tea Kombucha Impacts Inflammation and Salivary Microbiota in Individuals with Excess Body Weight: A Randomized Controlled Trial
Source: Nutrients. 2024 Sep 20;16(18):3186. doi: 10.3390/nu16183186 (PMC11435194; doi:10.3390/nu16183186)
Supplement: Supplementary file 1 [file nutrients-16-03186-s001.zip]

Archive with 1 entries (1 files):
- nutrients-3218348-supplementary.pdf
